# Supplementary material for: Selection and Validation of Reference Genes for qRT-PCR in Lentinula edodes under Different Experimental Conditions
Source: Genes (Basel). 2019 Aug 27;10(9):647. doi: 10.3390/genes10090647 (PMC6770232; doi:10.3390/genes10090647)
Supplement: Supplementary file 1 [file genes-10-00647-s001.zip › genes-564185-SI/genes-564185 supplementary final check.xlsx]

## Sheet: TableS1
TableS1 Delineations of genes used for validation analysis of selected reference genes.
Gene	Forward Primer	Reverse Primer
LeDnaJ07	CAAAGACGCCGACGACAATG	GCCTGAGCTGGAGAAGCTAAAT
LeDnaJ11	GTATGAAAGGCGGACAGACAATT	TTTTAACCAGTAGCGCACGATC
LeHsp98	GGCAGAATACCGTCAGTACATCG	GCACAAGCCTCATCAACCAAGT
Lelcc1	GCAGACGGTGTAGCATTT	AGTAAGCACGGTAGTTTCG
Lelcc9	GGTGACCTGCTTGTAGT	CATCTTGCGAGTTGTTT
Lelcc11	CATCCCTTCCACCTCCAT	CGAACCGACACCAGCAAC
LePOD-Mn	GAGGTGCAGATGAGAGGTATTC	GGAAGCCAGCCTGGTTATTA

## Sheet: TableS2
TableS2 Stability analysis of eighteen CRGs was calculated by geNorm.
Ranking	Different Development Stages		Different Substrates		Different Stresses		Total
	geNorm	Stability Value	geNorm	Stability Value	geNorm	Stability Value	geNorm	Stability Value
1	UBI	0.249	α-tub	0.086	Actin	0.159	18S	0.261409
2	β-tub	0.249	β-tub	0.086	α-tub	0.159	28S	0.261409
3	Actin	0.297	28S	0.115	β-tub	0.185	α-tub	0.315081
4	RPA12	0.327	18S	0.121	EF	0.251	β-tub	0.348817
5	α-tub	0.348	Actin	0.144	UBC	0.275	UBC	0.381793
6	UBC	0.372	EF	0.159	18S	0.314	UBI	0.41236
7	28S	0.394	UBC	0.19	PPCI	0.356	Actin	0.447037
8	18S	0.411	RPA12	0.21	28S	0.381	EF	0.461568
9	EF	0.433	UBI	0.24	TIF	0.414	PP2A	0.482198
10	PPCI	0.455	PP2A	0.28	PP2A	0.439	RPA12	0.508791
11	MSF	0.489	TIF	0.312	GPD	0.464	PPCI	0.532769
12	PP2A	0.516	PPCI	0.341	RPA12	0.488	TIF	0.558467
13	TIF	0.54	GPD	0.372	Ras	0.514	VPS28	0.585836
14	VPS28	0.564	VPS28	0.402	VPS28	0.534	Ras	0.60976
15	Ras	0.595	Ras	0.439	UBI	0.553	MSF	0.633431
16	SPRYP	0.621	SPRYP	0.48	CYPL	0.582	CYPL	0.658451
17	CYPL	0.646	MSF	0.516	MSF	0.613	SPRYP	0.684222
18	GPD	0.723	CYPL	0.549	SPRYP	0.654	GPD	0.758144

## Sheet: TableS3
TableS3 Transcriptomic analysis of eighteen CRGs in L. edodes strains under different conditions.
	YS3357			S606			YS3334			YS55			W1 ACCC50926					L135 ACCC50903
	RPKM-NH	RPKM-HS	log2(HS/NH)	RPKM-NH	RPKM-HS	log2(HS/NH)	RPKM-BC	RPKM-AC	log2(AC/BC)	RPKM-BC	RPKM-AC	log2(AC/BC)	RPKM-Glucose	log2(C/G)	RPKM-Cellulose	RPKM-cellulose+ sodium lignosulphonate5d	log2(CL/G)	Light	Dark	log2(light/dark)
UBC	71.6089	81.5711	0.187919	50.0267	73.2071	0.549285	147.775	82.2365	-0.845551	87.9042	103.465	0.235139	312.643	-0.0859127	256.529	253.201	-0.304235	97.6751	134.758	0.464311
18S	3.61276	2.82911	-0.352753	2.89139	2.01437	-0.521435	9.70638	6.28584	-0.626828	3.86814	6.43376	0.734022	33.5735	-0.0815942	27.8229	26.3643	-0.348737	11.7582	12.7921	0.121586
Actin	748.537	1171.97	0.64679	778.259	879.588	0.176578	1935.16	1195.98	-0.69426	2630.81	1963.5	-0.422079	1220.63	-0.0632657	1055.16	986.417	-0.307357	416.678	429.991	0.0453748
α-tub	131.501	160.548	0.287931	191.873	192.832	0.00719277	245.75	243.614	-0.0125944	144.692	166.845	0.205523	336.593	-0.0710682	285.783	320.844	-0.0691354	149.903	187.118	0.319913
28S	26.1308	17.3805	-0.588282	23.6428	23.2102	-0.0266419	78.5804	65.6271	-0.259878	33.7737	30.9617	-0.125416	91.4162	-0.0411573	83.1507	92.6529	0.0193868	19.5788	31.7156	0.695902
EF1	1255.31	2388.13	0.927838	1606.61	1614.33	0.00691576	3068.3	1624.49	-0.917453	2625.51	2270.2	-0.209778	2191.06	0.000329568	2192.72	2124.17	-0.0447276	1183.42	2005.19	0.760771
UBI	584.439	899.023	0.621306	208.941	431.75	1.0471	787.154	502.954	-0.646219	590.774	230.548	-1.35754	104.225	0.00166579	104.625	103.293	-0.0129477	367.02	366.251	-0.00302482
RPA12	3.72217	2.13469	-0.802117	1.57146	1.22392	-0.360596	3.537	4.07602	0.204635	3.73698	3.94233	0.0771757	5.9661	0.0331902	6.43993	8.18286	0.455817	1.96882	4.9404	1.3273
GPD	908.927	1688.83	0.893788	653.138	782.9	0.26144	2313.85	1631.46	-0.504132	1302.95	1269.64	-0.0373622	2340.94	-0.132884	1723.88	2002.08	-0.22559	466.937	355.268	-0.394322
β-tub	482.317	629.666	0.384605	422.951	350.842	-0.269669	1376.07	913.385	-0.591259	678.976	559.781	-0.278498	1278.96	-0.184155	836.958	820.861	-0.639765	300.135	446.445	0.57287
MSF1	86.1464	103.146	0.259825	52.6564	90.9714	0.788804	68.6844	161.86	1.23669	47.5203	50.2096	0.0794193	234.75	-0.0522298	208.15	242.18	0.0449495	130.051	119.496	-0.122118
SPRYP	45.8229	40.1988	-0.188916	19.6019	9.66141	-1.02069	37.121	54.053	0.542139	18.8368	18.013	-0.0645154	29.0769	0.0546288	32.9744	32.9241	0.179273	105.933	128.98	0.28399
VPS28	18.5389	47.2141	1.34866	12.5676	40.5245	1.68909	32.0307	25.9764	-0.302254	23.0192	31.0883	0.433534	108.157	-0.0159407	104.259	108.045	-0.00148895	48.1266	37.45	-0.361869
PPCI	10.3398	23.0519	1.15668	10.8376	23.9575	1.14443	21.2418	14.3743	-0.563414	16.3847	19.139	0.224166	44.4241	0.0376575	48.448	48.6526	0.131174	25.7587	49.7569	0.949838
Ras	37.8968	50.1303	0.403607	82.6053	54.1383	-0.609585	120.434	80.2383	-0.58588	110.426	128.646	0.220327	100.387	0.079815	120.641	120.859	0.267754	148.864	198.498	0.415128
CYPL	1.5349	0.642404	-1.25659	0.919778	2.30966	1.32832	2.23054	1.69891	-0.392784	1.17314	1.77257	0.595467	8.69089	0.0541266	9.84444	7.89863	-0.137903	22.0398	23.8639	0.114719
TIF	28.7912	16.8039	-0.776832	14.1527	12.2658	-0.206436	57.19	57.2431	0.0013389	25.9413	19.9066	-0.382004	77.9613	-0.0455057	70.2058	67.7221	-0.203131	24.0633	37.8029	0.651662
PP2A	28.7061	12.0196	-1.25597	2199.43	3438.26	0.644549	3280.33	5555.08	0.759967	4854.88	3098.02	-0.648089	22.7799	0.153167	32.4129	24.6698	0.114987	190.592	208.423	0.129026
													数值的表示方式注意一下有效数字，建议小数点后2位
